# Supplementary material for: Molecular Epidemiologic and Geo-Spatial Characterization of Staphylococcus aureus Cultured from Skin and Soft Tissue Infections from United States-Born and Immigrant Patients Living in New York City
Source: Antibiotics (Basel). 2023 Oct 14;12(10):1541. doi: 10.3390/antibiotics12101541 (PMC10604313; doi:10.3390/antibiotics12101541)
Supplement: Supplementary file 1 [file antibiotics-12-01541-s001.zip]

Archive with 1 entries (1 files):
- antibiotics-2590841-supplementary.pdf
